# Supplementary material for: Machine learning algorithms reveal potential miRNAs biomarkers in gastric cancer
Source: Sci Rep. 2023 Apr 15;13:6147. doi: 10.1038/s41598-023-32332-x (PMC10105697; doi:10.1038/s41598-023-32332-x)
Supplement: Supplementary file 1 — Supplementary Information 1. [file 41598_2023_32332_MOESM1_ESM.xlsx]

## Sheet: validation of miRNAs in Dataset
validation of miRNAs in different datasets
miRNA	cancer	comparison group	expression	dataset
hsa-miR-93	gastric cancer	cancer vs normal	UP	EXP00118(GSE28700)/EXP00131(GSE23739)/EXP00268/EXP00337 (GSE59856)/EXP00444(GSE78775)
hsa-miR-21	gastric cancer	cancer vs normal	UP	EXP00118(GSE28700)/ EXP00131 GSE23739 EXP00230 GSE26595 EXP00268 EXP00270 GSE54397 EXP00326 GSE31568 EXP00337 GSE59856 EXP00404 (TCGA) EXP00460 GSE93415 EXP00524 GSE106817
hsa-miR-146b-5p	gastric cancer	cancer vs normal	UP	EXP00131 GSE23739 EXP00230 GSE26595 EXP00268 EXP00404 EXP00405 EXP00270 GSE54397
hsa-miR-185	gastric cancer	cancer vs normal	UP	EXP00131 GSE23739 EXP00230 GSE26595 EXP00268 EXP00404 (TCGA)
hsa-miR-3170	gastric cancer	cancer vs normal	UP	EXP00404 (TCGA)
hsa-miR-133a	gastric cancer	cancer vs normal	DOWN	EXP00118(GSE28700) EXP00404 (tcga) EXP00405 EXP00406 EXP00460 GSE93415 EXP00666
hsa-miR-205-3p	gastric cancer	cancer vs normal	DOWN	EXP00404
hsa-miR-29c	gastric cancer	cancer vs normal	DOWN	EXP00118(GSE28700 EXP00131(GSE23739 EXP00230 GSE26595 EXP00316 GSE77380 EXP00404 EXP00406 EXP00444GSE78775 EXP00476 GSE99415
hsa-miR-1	gastric cancer	cancer vs normal	DOWN	EXP00118(GSE28700 EXP00326 GSE31568 EXP00404 EXP00405 EXP00406
hsa-miR-143	gastric cancer	cancer vs normal	DOWN	EXP00118(GSE28700 EXP00230 GSE26595 EXP00404 (tcga) EXP00405
hsa-miR-139	gastric cancer	cancer vs normal	DOWN	EXP00118(GSE28700 EXP00404 (tcga) EXP00131(GSE23739 EXP00268
hsa-miR-378	gastric cancer	cancer vs normal	DOWN	EXP00131(GSE23739
hsa-miR-5683	gastric cancer	cancer vs normal	DOWN	EXP00404 (tcga)
hsa-miR-4652-5p	gastric cancer	cancer vs normal	UP	EXP00404 (tcga)
hsa-miR-184	gastric cancer	cancer vs normal	DOWN	EXP00131(GSE23739 EXP00337 GSE59856
hsa-miR-204	gastric cancer	cancer vs normal	DOWN	EXP00175(GSE33743) EXP00230 GSE26595 EXP00404 (tcga) EXP00118(GSE28700 EXP00131(GSE23739 EXP00270 GSE54397 EXP00337 GSE59856 EXP00404 (tcga)
hsa-miR-551b	gastric cancer	cancer vs normal	DOWN	EXP00268 EXP00269 GSE54397 EXP00337 GSE59856 EXP00404 (tcga)
hsa-miR-3622a-5p	gastric cancer	blood	DOWN	EXP00337 GSE59856
hsa-miR-6507-5p	gastric cancer	blood	DOWN	EXP00337 GSE59856
hsa-miR-6510-5p	gastric cancer	blood	UP	EXP00337 GSE59856
hsa-miR-1266-3p	gastric cancer	blood	UP	EXP00337 GSE59856
hsa-miR-6512-3p	gastric cancer	cancer vs normal	DOWN	EXP00404 (tcga)
hsa-miR-1911-5p	gastric cancer	cancer vs normal	DOWN	EXP00404 (tcga)
hsa-miR-1265	gastric cancer	cancer vs normal	DOWN	EXP00404 (tcga)
hsa-miR-4326	gastric cancer	cancer vs normal	UP	EXP00404 (tcga)
hsa-miR-4793-3p	gastric cancer	high grade vs low grade	UP	EXP00405
hsa-miR-622	gastric cancer	high grade vs low grade	UP	EXP00405
hsa-miR-4461	gastric cancer	high grade vs low grade	UP	EXP00405
hsa-miR-4793-5p	gastric cancer	high grade vs low grade	DOWN	EXP00405
